# Supplementary material for: Highly Efficient Synthesis of Chlorogenic Acid Oleyl Alcohol Ester under Non-Catalytic and Solvent-Free Conditions
Source: Molecules. 2023 May 8;28(9):3948. doi: 10.3390/molecules28093948 (PMC10180084; doi:10.3390/molecules28093948)
Supplement: Supplementary file 1 [file molecules-28-03948-s001.zip]

Archive with 1 entries (1 files):
- molecules-2364345-supplementary.pdf
